# Supplementary material for: Synthesis and Anticancer Activity Evaluation of 5-[2-Chloro-3-(4-nitrophenyl)-2-propenylidene]-4-thiazolidinones
Source: Molecules. 2021 May 20;26(10):3057. doi: 10.3390/molecules26103057 (PMC8161026; doi:10.3390/molecules26103057)
Supplement: Supplementary file 1 [file molecules-26-03057-s001.zip]

Archive with 1 entries (1 files):
- molecules-1207887-supplementary-done.pdf
